# Supplementary material for: Online shopping consumer perception analysis and future network security service technology using logistic regression model
Source: PeerJ Comput Sci. 2024 Jan 15;10:e1777. doi: 10.7717/peerj-cs.1777 (PMC10803011; doi:10.7717/peerj-cs.1777)
Supplement: Supplemental Information 1 — The relevant data of the images in this article can be opened and viewed using VISIO and ORIGIN software. [file peerj-cs-10-1777-s001.zip]

Archive with 17 entries (16 files):
- data/
- data/Figure 1a.vsdx
- data/Figure 1b.vsdx
- data/Figure 2.vsdx
- data/Figure 3a.vsdx
- data/Figure 3b.vsdx
- data/Figure 4a.vsdx
- data/Figure 4b.vsdx
- data/Figure 5a.vsdx
- data/Figure 5b.vsdx
- data/Figure 6a.vsdx
- data/Figure 6b.vsdx
- data/Figure 7.vsdx
- data/Figure 8-9.xlsx
- data/Figure 8a.opj
- data/Figure 8b.opj
- data/Figure 9.opj
