# Supplementary material for: Online shopping consumer perception analysis and future network security service technology using logistic regression model
Source: PeerJ Comput Sci. 2024 Jan 15;10:e1777. doi: 10.7717/peerj-cs.1777 (PMC10803011; doi:10.7717/peerj-cs.1777)
Supplement: Supplemental Information 1 — The relevant data of the images in this article can be opened and viewed using VISIO and ORIGIN software. [file peerj-cs-10-1777-s001.zip › data/Figure 8-9.xlsx]

## Sheet: Sheet1
Figure 8a								Figure 8b
Variable types	CN	CS	CL	PB	PD	PA		Variable types	CN	CS	CL	PR	PB	PD	PA
CN	1	0.28	0.15	0.35	0.41	0.37		CN	1	0.28	0.15	0.4	0.35	0.41	0.37
CS	0.28	1	0.25	0.38	0.26	0.24		CS	0.28	1	0.25	0.29	0.38	0.26	0.24
CL	0.15	0.25	1	0.22	0.36	0.38		CL	0.15	0.25	1	0.28	0.22	0.36	0.38
PD	0.41	0.26	0.36	0.3	1	0.29		PR	0.4	0.28	0.29	1	0.33	0.41	0.27
PB	0.35	0.38	0.22	1	0.3	0.24		PD	0.41	0.26	0.36	0.41	0.3	1	0.29
								PB	0.35	0.38	0.22	0.33	1	0.3	0.24
Figure 9
Variable types	P	SE	Wals	B
Purchase convenience	0.242	0.251	0.504	0.257
Delivery speed	0.009	0.221	0.342	0.15
Evaluation	0.0538	0.135	0.035	0.12
Brand	0.0739	0.78	0.042	-1.65
Price	0.0671	0.158	1.896	-0.15
Consumer perception	0.0004	0.336	4.5	2.11
