# Supplementary material for: Online shopping consumer perception analysis and future network security service technology using logistic regression model
Source: PeerJ Comput Sci. 2024 Jan 15;10:e1777. doi: 10.7717/peerj-cs.1777 (PMC10803011; doi:10.7717/peerj-cs.1777)
Supplement: Supplemental Information 2 — The paper employs a Data Envelopment Analysis (DEA) model to confirm the relationship between evaluation and stimuli. [file peerj-cs-10-1777-s002.py]

import numpy as np
from scipy.optimize import linprog

def dea_model(inputs, outputs, is_input_maximized=True):
    num_inputs = len(inputs[0])
    num_outputs = len(outputs[0])
    num_dmus = len(inputs)
    
    c = np.zeros(num_inputs + num_outputs)
    if is_input_maximized:
        c[:num_inputs] = -1  # Maximize inputs
    else:
        c[num_inputs:] = 1   # Minimize outputs
    
    A_eq = np.zeros((num_dmus + num_dmus*num_inputs, num_inputs + num_outputs))
    
    for i in range(num_dmus):
        A_eq[i, :num_inputs] = inputs[i]
        A_eq[i, num_inputs:] = -outputs[i]
        
    for j in range(num_inputs):
        for i in range(num_dmus):
            A_eq[num_dmus + i*num_inputs + j, j] = -outputs[i][j]
            A_eq[num_dmus + i*num_inputs + j, num_inputs + i] = inputs[i][j]
            
    b_eq = np.zeros(num_dmus + num_dmus*num_inputs)
    b_eq[:num_dmus] = 1
    
    bounds = [(0, None)] * num_inputs + [(0, None)] * num_outputs
    
    result = linprog(c, A_eq=A_eq, b_eq=b_eq, bounds=bounds)
    
    return result.x[:num_inputs], result.x[num_inputs:]

# Example data
inputs = np.array([[4, 8], [6, 12], [8, 10], [10, 6]])
outputs = np.array([[2, 1], [3, 2], [4, 3], [5, 5]])

# Calculate efficiencies
efficiencies = []
for i in range(len(inputs)):
    input_i, output_i = dea_model(inputs[np.arange(len(inputs)) != i], outputs[np.arange(len(inputs)) != i])
    efficiency_i = np.sum(outputs[i] * output_i) / np.sum(inputs[i] * input_i)
    efficiencies.append(efficiency_i)

print("Efficiency scores:", efficiencies)
