# Supplementary material for: Online shopping consumer perception analysis and future network security service technology using logistic regression model
Source: PeerJ Comput Sci. 2024 Jan 15;10:e1777. doi: 10.7717/peerj-cs.1777 (PMC10803011; doi:10.7717/peerj-cs.1777)
Supplement: Supplemental Information 3 — A Logistic regression model is employed to empirically analyze factors that may influence online shopping security. [file peerj-cs-10-1777-s003.py]

import numpy as np
import pandas as pd
from sklearn.model_selection import train_test_split
from sklearn.preprocessing import StandardScaler
from sklearn.linear_model import LogisticRegression
from sklearn.metrics import classification_report, confusion_matrix

# Sample data
data = {
    'security_factors_1': [0.5, 0.7, 0.3, 0.9, 0.2],
    'security_factors_2': [0.8, 0.6, 0.4, 0.2, 0.7],
    'security_factors_3': [0.2, 0.4, 0.9, 0.5, 0.3],
    'security_labels': [1, 0, 1, 0, 1]  # 1 for secure, 0 for not secure
}

df = pd.DataFrame(data)

# Prepare the data
X = df[['security_factors_1', 'security_factors_2', 'security_factors_3']]
y = df['security_labels']

# Standardize the features
scaler = StandardScaler()
X_scaled = scaler.fit_transform(X)

# Split the data into training and testing sets
X_train, X_test, y_train, y_test = train_test_split(X_scaled, y, test_size=0.2, random_state=42)

# Fit the Logistic Regression model
logreg_model = LogisticRegression()
logreg_model.fit(X_train, y_train)

# Predict on the test set
y_pred = logreg_model.predict(X_test)

# Print classification report and confusion matrix
print("Classification Report:")
print(classification_report(y_test, y_pred))

print("Confusion Matrix:")
print(confusion_matrix(y_test, y_pred))
